# Supplementary material for: Trends in Availability of Genetic Tests in the United States, 2012–2022
Source: J Pers Med. 2023 Apr 6;13(4):638. doi: 10.3390/jpm13040638 (PMC10142561; doi:10.3390/jpm13040638)
Supplement: Supplementary file 1 [file jpm-13-00638-s001.zip]

Archive with 1 entries (1 files):
- jpm-2121222-supplementary.pdf
